# Supplementary material for: Germline T cell receptor exchange results in physiological T cell development and function
Source: Nat Commun. 2023 Feb 1;14:528. doi: 10.1038/s41467-023-36180-1 (PMC9892040; doi:10.1038/s41467-023-36180-1)
Supplement: Supplementary file 4 — Source Data [file 41467_2023_36180_MOESM4_ESM.xlsx]

## Sheet: Figure 1
Figure 1 C
	Trac1	Trac2
KO efficiency	97	94.5
KO efficiency	89	87
Figure 1E
%Vb9 (CD4)
Cas9	Cas9+Trac1 (-)	Cas9 +Trac2 (-)	Cas9 2.5e5	Cas9+Trac1 (-) 2.5 e5	Cas9 +Trac2 2.5 e5	Cas9 5e5	Cas9+Trac1 (-) 5 e5	Cas9 +Trac2 5e5
0.98	0.13	0.74	0.71	0.16	8.73	0.86	0.17	9.58
0.99	0	0.15	0.99	0.06	4.2	0.82	0.06	5.01
%Vb9 (CD8)
Cas9	Cas9+Trac1 (-)	Cas9 +Trac2 (-)	Cas9 2.5e5	Cas9+Trac1 (-) 2.5 e5	Cas9 +Trac2 2.5 e5	Cas9 5e5	Cas9+Trac1 (-) 5 e5	Cas9 +Trac2 5e5
3.3	0.09	0.24	4.2	0.27	11	3.4	0.66	13.2
3.8	0.08	0.46	3.7	0.3	5.4	3.4	0.08	6

## Sheet: Figure 2
Figure 2E
%Vb9 (CD4)
1045 RV	7431 RV	1045 AAV	7431 AAV
9	1.13	6.53	2
8.19	4.5	27.9	6.02
4.2	3.7	6	9.58
		4.2	8.7
%Vb9 (CD8)
1045 RV	7431 RV	1045 AAV	7431 AAV
24.4	34.1	4.4	4
37.8	21.1	3.2	1.5
35	26	6	13.2
		5.4	11
Figure 2F
%Ki67 (CD4Vb9)
	1045 RV	7431 RV	1045 AAV	7431 AAV
9/3	92	78	73	66
12/19	90	69	60	70
%Ki67 (CD8Vb9)
	1045 RV	7431 RV	1045 AAV	7431 AAV
9/3	80.4	72.9	78.2	83
12/19	78	73	83	82
Figure 2G
%Foxp3 (CD4)
	1045 RV	7431 RV	1045 AAV	7431 AAV
9/3	47.5	23	8	6.7
12/19	43.4	19.5	4.4	3.87
%Foxp3 (CD8)
	1045 RV	7431 RV	1045 AAV	7431 AAV
9/3	1	0.8	0.3	1
12/19	10.4	5.3	11.4	11.3

## Sheet: Figure 3
Figure 3E
Un-edited PCR gel for 1045 junction PCR founders				100 kb ladder
Figure 3G
%CD8				%CD4				%Vb9 (CD8)				%Vb9 (CD4)
Wild type	1045 HET KI			Wild type	1045 HET KI			Wild type	1045 HET KI			Wild type	1045 HET KI
8.42	13			16.7	10.7			2.78	73.3			0.83	6.22
9.22	13.7			23.2	6.09			3.3	52.4			1	4.19
7.34	11.3			26.1	5.23			3.8	26.7			1	2.75
10.3	15.5			22	9.04			4.2	20.5			0.77	4.29
	8.91			23.2	6.29			3.7	42.3			0.99	2.39
Figure 3H
7431 TREX F0, 100 kB ladder
Figure 3J
%CD8				%CD4				%Vb9 (CD8)				%Vb9 (CD4)
Wild type	7431 HET	7431 HOMO		Wild type	7431 HET	7431 HOMO		Wild type	7431 HET	7431 HOMO		Wild type	7431 HET	7431 HOMO
9.98	27.7	26.1		12.5	0.87	1.11		1.5	93.6	96.5		1.48	55.3	86
	31.3	25.7			1.04	1.05			94.4	96.6			59.8	97
	23.9	24.1			1.43	1.02			93.4	92.4			67	95
	27.9	25.4			1.19	0.97			93.8	95.1			57.9	58
	5.25	25.7			3.67	1			1.54	97.6			0.68	0.7
	26.4	22.9			0.89	0.96			91	94.4			50	50

## Sheet: Figure 4
Figure 4A
B6	Msln+/+	Msln+/-	Msln-/-
0.0971	0.1	0.0933	0.077
0.1059	0.083	0.0576	0.07
0.055	0.0737	0.0739	0.065
0.074	0.0531	0.114	0.0855
	0.059		0.1162
			0.1348
Figure 4C
%DN					%DP					%CD4 SP					%CD8 SP
B6	Msln+/+	Msln+/-	Msln-/-		B6	Msln+/+	Msln+/-	Msln-/-		B6	Msln+/+	Msln+/-	Msln-/-		B6	Msln+/+	Msln+/-	Msln-/-
0.38	3.71	0.29	2.43		92.2	81.2	89.4	80.5		1.69	3.63	0.98	4.89		4.14	4.24	7.12	5.73
0.44	3.27	0.36	2.13		88.9	82.5	86.4	81.5		1.98	3.73	0.93	4.62		6.84	3.85	8.93	5.76
3	2.72	0.29	2.76		81.6	90.1	89.1	78.7		7.7	1.67	1.07	5.26		2.92	3.57	7.66	6.45
3.17	3.57	0.29	0.39		82.3	89.9	91.1	87.3		7.41	1.95	1.05	1.16		2.72	2.49	6.13	8.77
	3.49		0.33			86.7		89.8			2.75		1.24			4.35		7.03
			0.28					91					0.94					6.33
Figure 4D
#DN					#DP					#CD4 SP					#CD8 SP
B6	Msln+/+	Msln+/-	Msln-/-		B6	Msln+/+	Msln+/-	Msln-/-		B6	Msln+/+	Msln+/-	Msln-/-		B6	Msln+/+	Msln+/-	Msln-/-
454000	1090000	227000	1900000		110000000	23900000	69900000	63000000		4750000	1070000	766000	3830000		4950000	1250000	5560000	4490000
854000	1030000	80600	915000		172000000	26100000	19300000	61700000		3050000	1180000	208000	3500000		13300000	1220000	2000000	4360000
1850000	676000	300000	728000		50400000	22400000	92000000	45100000			415000	1110000	3020000		1800000	888000	7910000	3700000
1300000	2670000	1010000	422000		33800000	67300000	318000000	94400000			1460000	3670000	1250000		1120000	1860000	21400000	9480000
	780000		776000			19400000		211000000			615000		2910000			973000		16500000
			603000					196000000					2030000					13600000
Figure 4F
%Vb9 (DN)					%VB9 (DP)					%VB9 (CD4 SP)					%Vb9 (CD8 SP)
B6	Msln+/+	Msln+/-	Msln-/-		B6	Msln+/+	Msln+/-	Msln-/-		B6	Msln+/+	Msln+/-	Msln-/-		B6	Msln+/+	Msln+/-	Msln-/-
2.04	2.34	22.9	5.74		5.96	8.64	55.1	23.2		2.87	63.2	59.4	80.9		6.08	69.5	57.1	87.6
2.65	2.49	16.9	5.65		4.98	10.1	49.5	26.5		3.28	65.4	54.1	75.9		3.31	64.7	49.2	81.4
	12.7	24.9	9.63			42.7	61.9	30.8			93.9	64.3	81.8			85.9	58.6	86.5
	15.5	17.6	26.7			32.7	54.4	58.4			82.3	54.3	55.6			68	56.3	60.8
	14.6		22.7			32.2		58.6			81.5		53.5			83.8		57.3
			12.2					57.7					53.3					59.6
Figure 4G
#Vb9+DN					#Vb9+DP					#Vb9+CD4SP					#Vb9+CD8 SP
B6	Msln+/+	Msln+/-	Msln-/-		B6	Msln+/+	Msln+/-	Msln-/-		B6	Msln+/+	Msln+/-	Msln-/-		B6	Msln+/+	Msln+/-	Msln-/-
9260	25500	51900	109000		6570000	2060000	38500000	14600000		58000	674000	455000	3100000		301000	866000	3180000	3930000
22600	25700	13600	51700		8590000	2630000	9580000	16300000		126000	771000	113000	2650000		439000	787000	984000	3550000
	85900	74600	70200			9570000	57000000	13900000			390000	711000	2470000			763000	4640000	3200000
	414000	178000	113000			22000000	173000000	55100000			1200000	1990000	697000			1270000	12100000	5770000
	114000		176000			6240000		124000000			501000		1560000			815000		9470000
			73600					113000000					1080000					8130000
Figure 4I
Thymus (g)
Msln+/+	Msln+/+ B2m-/-
0.1	0.068
0.083	0.042
0.0737	0.05
0.0531	0.031
0.059	0.059
	0.096
	0.1
Figure 4K
%DN					%DP			%CD4 DP				%CD8 DP
Msln+/+	Msln+/+ B2m-/-			Msln+/+	Msln+/+ B2m-/-			Msln+/+	Msln+/+ B2m-/-			Msln+/+	Msln+/+ B2m-/-
3.71	4.18			81.2	88.5			3.63	2.97			4.24	1.34
3.27	3.35			82.5	89.7			3.73	2.94			3.85	1.37
2.72	4.9			90.1	88.6			1.67	2.21			3.57	1.38
3.57	3.98			89.9	88.4			1.95	4.73			2.49	0.72
3.49	2.99			86.7	87.8			2.75	4.88			4.35	0.45
	2.38				93				1.58				0.96
	3.14				89.5				4.08				0.34
	2.71				92.8				2.09				1.43
	2.15				91.9				4.17				0.85
	2.34				93.7				2.5				0.72
Figure 4I
%Vb9 (CD8)			%Vb9 (CD4)
Msln+/+	Msln+/+ B2m-/-		Msln+/+	Msln+/+ B2m-/-
69.5	0.92		63.2	45.1
64.7	0.77		65.4	43.5
85.9	15.8		93.9	48.1
68	13.1		82.3	43.2
83.8	5.5		81.5	41.6
	6.38			52.8
	3			28.8
	10.3			74
	4.75			76
	7.59			74.7

## Sheet: Figure 5
Figure 5C
%Vb9 (CD8)					%CD44 (CD8+Vb9+)					%CD62L (Vb9+CD8+)
1045-/-	1045+/- Msln-/-	1045+/- Msln+/-	1045+/+ Msln+/-		1045-/-	1045+/- Msln-/-	1045+/- Msln+/-	1045+/+ Msln+/-		1045-/-	1045+/- Msln-/-	1045+/- Msln+/-	1045+/+ Msln-/-
9.34	73	76.9	95.7		38.5	24.5	18.2	22.4		98.3	91.9	72.2	81.5
12.2	77.2	78.6	98.6		50	27.1	23.3	5.1		95.3	79.2	76.9	95.4
18.4	82.8	78.3	97.8		38.2	21.9	22.6	4.8		98.1	83.7	82.5	94.9
Figure 5D
%Vb9 (CD4)					%CD44 (CD4+Vb9+)					%CD62L (Vb4+CD8+)
1045-/-	1045+/- Msln-/-	1045+/- Msln+/-	1045+/+ Msln+/-		1045-/-	1045+/- Msln-/-	1045+/- Msln+/-	1045+/+ Msln+/-		1045-/-	1045+/- Msln-/-	1045+/- Msln+/-	1045+/+ Msln+/-
4.49	55.5	61.5	90		25.2	31.5	33.5	63.1		97.5	82.4	79.1	54
4.82	66.5	62.9	90.4		22.6	41.1	34.8	39		96.5	71.8	79.3	63
9.93	69.4	69.8	92		16.2	38.8	30.6	36.4		98.3	75.2	80	64
Figure 5F
% Proliferating
No Stim	Peptide	aCD3/CD28		No Stim	Peptide	aCD3/CD28
1.52	78.1	90.6		5.67	65.1	79.4
4.4	74.5	94.9		8.5	72	87.4
2.64	65.6	54.7		4.62	72.4	89.8
3.4	78.7	86.9
#CD8+Vb9+
No Stim Msln -/-	Peptide Msln -/-		No Stim Msln +/-	Peptide Msln+/-
73148	357161		81507	484378
77323	358943		62535	450223
56306	424938		55156	416948
55090	319826
% Cd44
No Stim	Peptide	aCD3/CD28		No Stim	Peptide	aCD3/CD28
24.5	74.2	76.1		18.2	72.1	86
22.4	62.7	73.1		23.3	80.8	84.9
27.1	66.4	87.3		22.6	71.1	84.3
21.9	69.1	77.6
%CD69+CD25+
No Stim	Peptide	aCD3/CD28		No Stim	Peptide	aCD3/CD28
3.57	85.8	99.9		6.53	94	99.3
5.12	98.9	99.8		9.53	91.3	99.4
8.9	91.2	97.8		9.39	91.1	98.5
6.06	91.1	99.7
Figure 5H
% Proliferating
No Stim	Peptide	aCD3/CD28		No Stim	Peptide	aCD3/CD28
9.76	20	64.7		17.2	18.9	55.6
14.5	32.3	75.1		11.7	20.2	63
13.8	15.8	36.3		12.9	22.5	67.9
9.51	14.6	68.4
#CD4+Vb9+
No Stim	Peptide	aCD3/CD28		No Stim	Peptide	aCD3/CD28
54551	79356	17394		114973	96695	6963
32588	31072	45280		81885	88643	6375
60462	104178	2367		91152	96235	7903
63328	67144	14418
% Cd44
No Stim	Peptide	aCD3/CD28		No Stim	Peptide	aCD3/CD28
31.5	28.6	81.4		33.5	27.1	89.8
63.1	53.3	82.4		34.8	28.8	88.3
41.1	29.9	93		30.6	26.9	85.3
38.8	23.8	86.6
%CD69+CD25+
No Stim	Peptide	aCD3/CD28		No Stim	Peptide	aCD3/CD28
9.82	16.9	98.6		9.71	28.1	93.3
22.8	61.1	93.2		9.23	23	90.9
14.5	26	85.1		8.57	23.3	90.4
10.3	18.8	87.6

## Sheet: Figure 6
Figure 6A
% CD8 (CD45) spleen				% CD4 (CD45) spleen
1045	7431	B6		1045	7431	B6
25.2	27.2	16.5		6.42	2.96	22.4
22.3	23.4	26.7		6.71	2.74	25.4
20.8	27.9	12.1		6.32	2.65	17.6
28.1	26.5	12.3		5.6	3.08	18.5
Figure 6B
1045	7431	B6
93.3	93.3	3.12
97.9	98.6	2.87
97.9	98.4	1.99
97.5	98.6	3.69
98.4	97.7
Figure 6C
% Naïve (CD8)
1045	7431	B6
93.3	93.3	75.4
93.4	93.7	68.4
94.4	94.6	73.6
95.1	93.3	70.1
Figure 6D
Tetramer MFI (x100)
1045	7431	p14
3614	649	71.7
3990	542	206
3587	786	204
Figure 6 F
%IFNg+TNFa+ (CD8+Vb9+)
Peptide (ug/ml)	1045 Msln-/-						7431
20	92	88.3	43.2	56.2	43.8		79.1	70.2	71.1	39.1	46.5	38.1
2	90.8	90.7	41.3	58.5	45.6		72.2	68.7	84.1	42.2	47.1	36.7
0.2	80.2	80.2	39	53.3	42.6		62.2	40.3	78	36.1	45.6	33.4
0.02	84.3	75.8	40.8	53.2	40.2		73.1	56.4	78.1	36.1	40.9	30.2
0.002	64.4	69	36.3	47.2	26		54	57.1	67.3	27.7	36.1	25.3
0.0002	68.8	65.7	25.6	33.1	11.1		65.7	66.1	70.3	18.8	13.8	18.5
2e-05	75.6	78.3	24.8	34.8	13.7		49.2	51.6	64	19.5	19	7.1
2e-06	42.4	14.7	16.6	20.9	19.3		49.5	65	57.1	10.8	13.7	13.2
2e-06	1.29	6.71	6.7	10.3	2		5.05	0.88	5.38	8.7	8.8	7.6
Percent Maximum Response
Peptide (ug/ml)	1045						7431
20	100	97.3539	69.9777	100	96.0684	96.0526	100	100	84.5422	92.654	98.7261	100
2	98.6957	100	100	95.6019	100	100	91.2769	97.8632	100	100	100	96.3255
0.2	87.1739	88.4234	93.6384	90.2778	91.1111	93.4211	78.6346	57.4074	92.7467	85.545	96.8153	87.664
0.02	91.6304	83.5722	99.1071	94.4444	90.9402	88.1579	92.4147	80.3419	92.8656	85.545	86.8365	79.2651
0.002	70	76.075	44.4196	84.0278	80.6838	57.0175	68.268	81.339	80.0238	65.6398	76.6454	66.4042
0.0002	74.7826	72.4366	33.5938	59.2593	56.5812	24.3421	83.0594	94.1595	83.591	44.5498	29.2994	48.5564
2e-05	82.1739	86.3286	28.0134	57.4074	59.4872	30.0439	62.1997	73.5043	76.0999	46.2085	40.3397	18.6352
2e-06	46.087	16.2073	7.89062	38.4259	35.7265	42.3246	62.579	92.5926	67.8954	25.5924	29.087	34.6457
				15.5093	17.6068	4.38596				20.6161	18.6837	19.9475
no peptide	1.40217	7.39	8.45982	0	0	0	6.38432	1.25356	6.89744
Figure 6G
IFNg MFI
Peptide (ug/ml)	1045 Msln-/-				7431
20	17179	14613			13021	11743	11540
2	15798	16902			11894	11637	13162
0.2	11712	11274			10211	8329	11527
0.02	13195	10721			11375	9597	11959
0.002	9770	10270			9326	9348	10796
0.0002	11000	10512			11024	10870	12204
2e-05	13025	13987			10088	9664	12603
2e-06	9229	6956			9978	11944	12370
0	6245	7081			6453	5206	6891
TNFa MFI
Peptide (ug/ml)	1045 Msln-/-				7431
20	22266	20136			16822	14470	17905
2	20814	20543			15516	13669	19787
0.2	13582	13111			10677	7926	14423
0.02	14181	11783			11448	8730	13215
0.002	11482	11007			9288	8220	11782
0.0002	9731	9310			8606	7884	10023
2e-05	10044	10478			6474	5660	8645
2e-06	6797	4255			6051	6151	7763
0	3093	4016			3348	2143	4225
IL-2 MFI
Peptide (ug/ml)	1045 Msln-/-				7431
20	2190	1997			1940	1768	2033
2	1925	1981			1714	1584	1881
0.2	1486	1457			1388	1164	1542
0.02	1653	1403			1430	1256	1531
0.002	1506	1614			1630	1595	1781
0.0002	1318	1266			1257	1231	1399
2e-05	1453	1691			1177	1171	1357
2e-06	1038	817			1073	1310	1306
0	554	605			607	541	552
Figure 6H
MFI Vbeta9
Peptide (ug/ml)	1045 Msln-/-				7431
20	3282	3089			4491	3289	3743
2	3961	3642			4355	4469	4708
0.2	3810	4451			9008	8047	9095
0.02	4540	4864			12018	9558	10010
0.002	4902	5100			10299	10254	8986
0.0002	6585	6362			11607	12567	11802
2e-05	7821	7116			11000	10942	12189
2e-06	8534	8841			11870	10670	12503
0	16256	15109			19823	17789	21409
Figure 6i
MFI CD8a
Peptide (ug/ml)	1045 Msln-/-				7431
20	6586	10089			15994	8902	12731
2	6318	8143			5981	6329	6383
0.2	7927	9148			6414	6406	8191
0.02	7919	8519			7427	6950	8442
0.002	6948	7627			5995	6182	7144
0.0002	8432	8541			7472	7728	9204
2e-05	9218	9137			7421	7583	9810
2e-06	9883	10684			8340	8061	10056
0	39019	42644			36597	33569	42555
Figure 6k
MAX TCR downregulation
HOURS	1045 Msln-/-			7431 Msln-/-
0	69.9955	68.3761	67.4314	85.6274	82.6314	84.5419
4	46.9636	44.4894	46.4238	69.3878	66.4351	65.0456
10	46.7386	46.3788	45.4791	54.5376	59.1837	59.4442
24	88.3491	89.2937	86.8646	90.0999	97.4381	98.2631
48	99.5951	100	98.8304	99.9566	96.396	100
69	69.2758	68.1511	78.9474	73.0786	77.2905	71.6891
141	86.3248	83.3108	83.2659	97.3079	95.3539	96.9171
CD25 MFI
HOURS	1045 Msln-/-			7431 Msln-/-
0	69.9	52.6	69.1	59.4	17.3	43
4	133	138	141	139	146	148
10	708	708	738	590	560	556
24	2470	2385	2453	979	1032	1009
48	5532	5051	5244	336	285	281
69	937	818	966	46.9	44.9	42.7
141	711	654	632	628	604	607
PD1 MFI
HOURS	1045 Msln-/-			7431 Msln-/-
0	30	37.5	31.5	-6.15	-4.96	-5.23
4	219	245	255	206	171	181
10	613	619	666	612	624	636
24	265	243	159	75.8	56.6	112
48	398	405	323	75.8	56.6	112
69	5517	6361	5914	5547	6030	6509
141	-1050	-999	-957	-1159	-1144	-1139
Figure 6l
Tetramer MFI
1045	7431	p14
3614	649	71.7
3990	542	206
3587	786	204
Figure 6m
%IFNg+TNFa+ (CD4+Vb9+)
Peptide (ug/ml)	1045			7431
20	42.7	31.5		13.8	12.5	10.2
2	38.4	43.6		12.5	11.2	16.4
0.2	24.2	26.6		5.91	3.79	9.12
0.02	34.8	19.3		11.5	4.9	11
0.002	13.7	21.6		5.52	6.25	8.12
0.0002	14.6	14.8		8.65	10.6	12.1
2e-05	25.9	33.4		7.67	5.67	7.45
2e-06	4.74	0.56		7.12	16.2	7.63
0	0.1	0.26		0	0	0
Figure 6n
IFNg MFI (CD4+Vb9+)
Peptide (ug/ml)	1045			7431
20	10053	8745		7202	6584	6165
2	9436	10081		6303	6316	7397
0.2	8078	7581		5165	4383	6537
0.02	9112	7165		5923	4871	6738
0.002	6863	7911		4940	5117	6136
0.0002	7597	7301		5902	5628	7310
2e-05	8804	9669		5652	5194	7383
2e-06	6158	4447		5745	7090	7387
0	3665	4275		3653	2873	3962

## Sheet: Figure 7
Figure 7B
Uncropped for EL4, two different primers tested							Uncropped for P14 TRex F0 pups, with second Primer set (which is described in methods)
Figure 7C
Proportion pups from TREX knockin
	P14 TCR KI			1045 TCR KI			7431 TCR KI
WT	32		WT	10		WT	1
HET	13		HET	5		HET	6
HOMO	7		HOMO	0		HOMO	6
Figure 7E
Thymus (gram)					# CD45/thymus
B6	P14 Tg	P14 KI		B6	P14 Tg	P14 KI
0.055	0.07	0.051		6.17162e+07	7.26841e+07	3.01479e+07
0.074	0.05	0.0531		4.11252e+07	4.4624e+07	6.06178e+07
0.058	0.0817	0.066		4.171e+07	43300000	5.96868e+07
0.059	0.057	0.075		5.94858e+07	11100000	4.19048e+07
0.0971	0.082
0.1059	0.077
	0.058
	0.0812
Figure 7G
	%DN				%DP				%CD4 SP				%CD8 SP
B6	P14 Tg	P14 KI		B6	P14 Tg	P14 KI		B6	P14 Tg	P14 KI		B6	P14 Tg	P14 KI
3	2.64	1.02		81.6	75.6	77.2		7.7	1.97	3.06		2.92	11.3	8.96
3.17	3.76	1.15		82.3	74.8	73.9		7.41	1.6	4.51		2.72	12.1	9.61
2.21	8.16	1.16		85.1	71	72.8		6.53	1.73	5.79		2.2	5.9	8.18
2.64	5.64	0.91		80.5	68.3	79		7.4	1.32	3.46		2.3	7.38	7.62
	#DN				#DP				#CD4 SP				#CD8 SP
B6	P14 Tg	P14 KI		B6	P14 Tg	P14 KI		B6	P14 Tg	P14 KI		B6	P14 Tg	P14 KI
1850000	1920000	308000		50400000	54900000	23300000		86400000	20500000	18100000		1800000	8210000	2700000
1300000	1680000	697000		33800000	33400000	44800000		41200000	14300000	51500000		1120000	5400000	5830000
922000	3530000	692000		35500000	30700000	43500000		47000000	12900000	52400000		918000	2560000	4880000
1570000	626000	381000		47900000	7580000	33100000		74600000	1800000	19300000		1370000	819000	3190000
Figure 7H
	Mean proportion of each subset
	WT			P14 tg			P14 Trex
DN	2.8		DN	5.05		DN	1.06
DP	82.3		DP	72.4		DP	75.7
CD4 sp	7.3		CD4 sp	1.72		CD4 sp	4.2
CD8 sp	2.6		CD8 sp	9.2		CD8 sp	8.6
Figure 7i
	Mean proportion of each subset
	B6			P14 Tg			B6
DN1	13.3		DN1	3.9575		DN1	6.3
DN2	1.8		DN2	0.7878		DN2	5.3
DN3	46.6		DN3	18.9		DN3	47.8
DN4	38.3		DN4	76.7		DN4	40.65
Figure 7L
%Vb8 (DN)				%Vb8 (DP(				%Vb8 (DP)				%Vb8 (CD8 SP)
B6	P14 Tg	P14 KI		B6	P14 Tg	P14 KI		B6	P14 Tg	P14 KI		B6	P14 Tg	P14 KI
1.64	48.11	8.95		1.57	49.32	63.37		26.38	42.2	91.284		11.53	86.93	94.249
1.86	51.59	4.85		1.62	59.87	56.99		25.76	55.4	90.059		11.8	91.47	95.829
1.61	76.79	5.63		1.27	53.93	58.25		27.58	41.42	90.256		11.23	82.2	95.827
1.22	74.84	3.31		0.96	66.58	50.74		21.31	32.4	92.159		10.65	95.8	94.751
Figure 7M
%Vb8 (Dn1)				%Vb8 (Dn2)				%Vb8 (DN3)				%Vb8 (DN4)
B6	P14 Tg	P14 KI		B6	P14 Tg	P14 KI		B6	P14 Tg	P14 KI		B6	P14 Tg	P14 KI
0.24	25.9	2.38		0	3.03	0.34		0	2.65	0.067		0.41	56.4	10.9
0.14	19.4	3.17		0.17	0.51	0.13		0	6.43	0.12		0.34	64.3	7.32
0.32	35.4	1.23		0.32	0	0		0	4.07	0.084		0.3	38	8.55
0.19	12	2.71		0	0	0		0.00799	9.62	0.019		0.26	48.4	4.25
Figure 7O
%panVb+ Vb8-				%PanVb+Vb8+				%PanVb-Vb8+
B6	P14 Tg	P14 KI		B6	P14 Tg	P14 KI		B6	P14 Tg	P14 KI
54.6	1.34	0.22		0.64	1.14	20.1		13.5	93.4	68.5
55	0.39	0.24		0.64	1.29	18.4		13.6	95.5	70.5
56.6	1.2	0.21		0.74	0.78	19.9		13.3	94.1	69.1
57.5	1.1	0.19		0.6	0.74	22.6		12.3	96.8	66.4
# panVb+ Vb8-				# PanVb+Vb8+				# PanVb-Vb8+
B6	P14 Tg	P14 KI		B6	P14 Tg	P14 KI		B6	P14 Tg	P14 KI
791000	89600	5610		9270	76200	513000		196000	6240000	1750000
495000	18500	13500		5760	61200	1030000		122000	4530000	3960000
403000	25400	9860		5270	16500	935000		94700	2000000	3250000
638000	8180	5750		6660	5500	683000		136000	720000	2010000
Figure 7Q
% Subset
%CD69-neg (CD8+CD3+ SP)				%CD69- (CD8 SP panVb+Vb8-)				%CD69- (CD8 SP panVb+Vb8+				%CD69- (CD8 SP panVb-Vb8+
B6	P14 Tg	P14 KI		B6	P14 Tg	P14 KI		B6	P14 Tg	P14 KI		B6	P14 Tg	P14 KI
57.6	53.7	40.9		56.2	46.6	56.3		0.64	1.14	20.1		54.8	51.9	39
59.4	60.2	45.3		58.8	51.1	51.1		0.64	1.29	18.4		57.6	58.4	43.6
56.9		47.3		56.9	79	55.4		0.74	0.78	19.9		52.7	82	46.1
60.4		43.7		59.8	76	49.3		0.6	0.74	22.6		55.3	85.6	42.8
Figure 7R
# Cels
#CD69-neg (CD8+CD3+ SP)				# CD69- (CD8 SP panVb+Vb8-)				# CD69- (CD8 SP panVb+Vb8+				# CD69- (CD8 SP panVb-Vb8+
B6	P14 Tg	P14 KI		B6	P14 Tg	P14 KI		B6	P14 Tg	P14 KI		B6	P14 Tg	P14 KI
835000	3590000	1040000		445000	41700	3160		9270	76200	513000		107000	3240000	681000
535000	2850000	2550000		291000	9450	6890		5760	61200	1030000		70500	2640000	1730000
405000	1700000	2220000		229000	20100	5460		5270	16500	935000		49900	1640000	1500000
670000	595000	1320000		382000	6220	2830		6660	5500	683000		75500	616000	859000

## Sheet: Figure 8
Figure 8A
% CD8				%CD4				#CD8				#CD4
B6	P14 Tg	P14 KI		B6	P14 Tg	P14 KI		B6	P14 Tg	P14 KI		B6	P14 Tg	P14 KI
16.5	30.8	35.9		22.4	4.9	4.47		13700000	30300000	70000000		18800000	12600000	8750000
26.7	29.2	46		25.4	3.93	4.1		12900000	51700000	35400000		12700000	8010000	3170000
12.1	26.5	42.5		17.6	4.33	2.76		11600000	34800000	169000000		17200000		11000000
12.3	30.9	29.3		18.5	6.07	3.99		2690000		97500000		4110000		13500000
	25.7				6.2
	47.2				10.8
Figure 8C
% Va2+Vb8+ (CD8)				% Va2+Vb8+ (CD4)
B6	P14 Tg	P14 KI		B6	P14 Tg	P14 KI
3.11	91.9	98.5		2.69	20.6	93.7
2.86	92.6	98.5		2.5	24.2	91.3
2.83	98.4	99.1		2.57	19.6	90
2.61	98.7	98.1		2.53	26.5	85.9
	98.1				9.36
	98.5				10.3
#Va2+Vb8+/gram spleen				#Va2+Vb8+ CD4+/gram spleen
B6	P14 Tg	P14 KI		B6	P14 Tg	P14 KI
253000	47300000	68800000		503000	1250000	8190000
259000	32000000	34800000		312000	1160000	2890000
211000	38000000	167000000		443000	790000	9890000
48400		95500000		104000		11600000
835000
Figure 8E
Va2 MFI
Hours					P14 TG												P14 KI
0	2119	2113	2099	1834	1825	1842	1945	1932	1929				2672	3024	2692	2687	2701	2842	2898	2873	2820
4	885	823	854	792	750	761	992	895	925				1319	1350	1365	1528	1420	1537	1613	1604	1708
10	492	509	567	466	488	578	557	600	683				1082	976	1192	1002	1006	1125	1050	1015	1147
25	724	771	788	710	759	718	839	875	938				1292	1315	1349	1085	1125	1136	1164	1118	1123
48	670	715	639	773	755	752	662	699	746				1450	1969	1717	1210	1329	1418	1174	1333	1186
Vb8 MFI					P14 TG
Hours																	P14 KI
0	1593	1588	1605	1394	1385	1423	1477	1452	1467				1844	1983	1855	1870	1857	1921	1920	1883	1895
4	345	330	313	306	282	284	432	384	376				437	448	465	516	462	520	518	489	530
10	192	204	213	193	197	199	235	233	229				339	311	344	331	323	342	311	314	338
25	187	181	214	168	182	169	209	203	204				269	285	285	205	217	218	205	195	190
48	149	154	130	179	156	158	143	141	153				268	390	365	225	240	268	208	221	187
CD3 MFI
Hours					P14 TG												P14 KI
0	1752	2136	972										2021	2515	2461
4	2140	1604	2048	2025	1595	1937	2622	1728	2337				1708	1991	1920	1571	1558	1891	1575	1478	2062
10	934	1126	1848	1160	1132	2079	1280	1674	2327				1484	1522	1652	1108	1275	1595	996	876	1925
25	1582	1717	1667	1590	1717	1632	1730	1796	2022				1947	1838	2000	1443	1724	1620	1478	1690	1608
48	1026	1324	544	979	1271	567	947	1239	650				475	1149	419	714	949	394	697	1030	382
Figure 8F
% Proliferating	P14 TG					P14 KI
2	83.3	85.2	92.5			97.9	74.6	71.4
0.2	78.4	80.7	87.8			96.9	75	69.8
0.02	77.2	77.5	86			92.7	75.3	71
0.002	86.4	88	89.4			92.5	91	88.3
0.0002	43.5	28	21.6			60.4	39.7	47.2
2e-05	20.6	16.5	34.2			31.2	8.26	14.2
2e-06	23.6	9.16	15.6			29.4	8.49	7.91
CD3 MFI
2	294	302	361			493	590	595
0.2	399	389	473			647	540	602
0.02	517	717	520			1074	979	908
0.002	722	713	662			1364	1642	1924
0.0002	1447	1601	1802			1235	2060	1809
2e-05	1544	1874	1267			1429	2597	2138
2e-06	1752	2136	972			2021	2515	2461
Vb8 MFI
2	73.3	107	232			489	402	432
0.2	209	252	362			745	399	465
0.02	404	599	423			1400	989	891
0.002	570	494	582			1497	1383	1610
0.0002	938	842	804			909	912	1191
2e-05	694	826	692			755	803	823
2e-06	857	964	481			935	755	952
Figure 8H
Mean % T cells in each division
2 ug/ml peptide
	P14 Tg 2			P14 Tg 2
0	6.85667		0	2.492
1	28.1667		1	14.944
2	41.5167		2	44.28
>3	10.3833		>3	29.52
Mean % T cells in each division
0.002 ug/ml peptide
	P14 Tg 2			P14 KI 2
0	66.15		0	25.84
1	4.41167		1	4.026
2	5.78333		2	11.39
>3	13.525		>3	52.58
Figure 8I
% IFNg
Peptide		P14 Tg				P14 KI
2	13.1	15.7	54.8		45.9	11.6	38.8
0.2	14.8	15.4	35.4		51.6	15.9	46.3
0.02	5.56	5.06	5.03		23.7	5.56	29.1
0.002	0.36	0.85	1.23		3.62	0.66	3.45
0.0002	0.68	0.54	0.49		1.59	0.18	0.26
2e-05	0.38	0.42	1.07		0.86	0.3	0.56
2e-06	0.5	0.58	0.86		0.63	0.41	0.54
CD69 MFI (x 10^2)
Peptide		P14 Tg				P14 KI
2	1462	1385	1523		1456	2241	2244
0.2	1558	1642	1725		1699	1921	2159
0.02	1744	1870	1726		2105	2185	2526
0.002	1037	779	1385		1087	678	987
0.0002	602	317	102		334	206	841
2e-05	149	127	25.9		181	45.3	89.8
2e-06	230	190	76.4		99.2	28.4	58

## Sheet: Sup Fig 1
Supplementary Figure 1
N/A

## Sheet: Sup Fig 2
Supplementary Fig, 2B
MFI Vb9 (CD4)					MFI Vb9 (CD8)
1045 RV	7431 RV	1045 KI	7431 KI		1045 RV	7431 RV	1045 KI	7431 KI
3833	5614	3156	1980		4092	7971	3191	2341
4164	4690	4636	1806		1199	2169	2313	1512
6588	11087	5814	2918		5103	7729	3026	1589

[truncated: 6 more sheets: Sup Fig 3, Sup Fig 4, Sup Fig 5, Sup Fig 6, Sup Fig 7, Sup Fig 8]
